# Supplementary material for: A target based approach identifies genomic predictors of breast cancer patient response to chemotherapy
Source: BMC Med Genomics. 2012 May 11;5:16. doi: 10.1186/1755-8794-5-16 (PMC3441237; doi:10.1186/1755-8794-5-16)
Supplement: Additional file 1 — Table S1 and Table S2: Elements comprising the TOP2A and β-tubulin indices. Probe sets comprising the TOP2A and β-tubulin indices. [file 1755-8794-5-16-S1.xlsx]

## Sheet: Indices
TOP2A index								B-tubulin index
Correlation	Name	Description						Correlation	Name	Description
+	201292_at	topoisomerase (DNA) II alpha 170kDa, TOP2A						+	212320_at	tubulin, beta, TUBB
+	201291_s_at	topoisomerase (DNA) II alpha 170kDa, TOP2A						+	209026_x_at	tubulin, beta, TUBB
+	209408_at	kinesin family member 2C, KIF2C						+	200045_at	ATP-binding cassette, sub-family F (GCN20), member 1, ABCF1
+	211519_s_at	kinesin family member 2C, KIF2C						+	210983_s_at	minichromosome maintenance complex component 7, MCM7
+	206364_at	kinesin family member 14, KIF14						+	211714_x_at	tubulin, beta, TUBB
+	204825_at	maternal embryonic leucine zipper kinase, MELK						+	200934_at	DEK oncogene (DNA binding), DEK
+	218542_at	centrosomal protein 55kDa, CEP55						+	208628_s_at	Y box binding protein 1, YBX1
+	204444_at	kinesin family member 11, KIF11						+	209449_at	LSM2 homolog, U6 small nuclear RNA associated (S. cerevisiae), LSM2
+	202870_s_at	cell division cycle 20 homolog (S. cerevisiae), CDC20						+	208627_s_at	Y box binding protein 1, YBX1
+	219306_at	kinesin family member 15, KIF15						+	200693_at	tyrosine 3-monooxygenase/tryptophan 5-monooxygenase activation protein, YWHAQ
+	207165_at	hyaluronan-mediated motility receptor (RHAMM), HMMR						+	201231_s_at	enolase 1, (alpha), ENO1
+	218355_at	kinesin family member 4A, KIF4A						+	211519_s_at	kinesin family member 2C, KIF2C
+	204641_at	NIMA (never in mitosis gene a)-related kinase 2, NEK2						+	200783_s_at	stathmin 1/oncoprotein 18, STMN1
+	202954_at	ubiquitin-conjugating enzyme E2C, UBE2C						+	210052_s_at	TPX2, microtubule-associated, homolog (Xenopus laevis), TPX2
+	203213_at	cell division cycle 2, G1 to S and G2 to M, CDC2						+	203061_s_at	mediator of DNA damage checkpoint 1, MDC1
+	218009_s_at	protein regulator of cytokinesis 1, PRC1						+	212021_s_at	antigen identified by monoclonal antibody Ki-67, MKI67
+	204318_s_at	G-2 and S-phase expressed 1, GTSE1						+	201797_s_at	valyl-tRNA synthetase, VARS
+	212949_at	non-SMC condensin I complex, subunit H, NCAPH						+	202589_at	thymidylate synthetase, TYMS
+	210559_s_at	cell division cycle 2, G1 to S and G2 to M, CDC2						+	206074_s_at	high mobility group AT-hook 1, HMGA1
+	218115_at	ASF1 anti-silencing function 1 homolog B (S. cerevisiae), ASF1B						+	217025_s_at	drebrin 1, DBN1
+	218755_at	kinesin family member 20A, KIF20A						+	209464_at	aurora kinase B, AURKB
+	204267_x_at	protein kinase, membrane associated tyrosine/threonine 1, PKMYT1						+	201755_at	minichromosome maintenance complex component 5, MCM5
+	209709_s_at	hyaluronan-mediated motility receptor (RHAMM), HMMR						+	202326_at	euchromatic histone-lysine N-methyltransferase 2, EHMT2
+	212247_at	nucleoporin 205kDa, NUP205						+	201342_at	small nuclear ribonucleoprotein polypeptide C, SNRPC
+	222077_s_at	Rac GTPase activating protein 1, RACGAP1						+	221520_s_at	cell division cycle associated 8, CDCA8
+	210052_s_at	TPX2, microtubule-associated, homolog (Xenopus laevis), TPX2						+	204768_s_at	flap structure-specific endonuclease 1, FEN1
+	219918_s_at	asp (abnormal spindle) homolog, microcephaly associated (Drosophila), ASPM						+	37425_g_at	coiled-coil alpha-helical rod protein 1, CCHCR1
+	201088_at	karyopherin alpha 2 (RAG cohort 1, importin alpha 1), LOC728860						+	214383_x_at	kelch domain containing 3, KLHDC3
+	204026_s_at	ZW10 interactor, ZWINT						-	201978_s_at	KIAA0141, KIAA0141
+	204092_s_at	aurora kinase A, AURKA						-	200711_s_at	S-phase kinase-associated protein 1, SKP1
+	209714_s_at	cyclin-dependent kinase inhibitor 3, CDKN3						-	218146_at	glycosyltransferase 8 domain containing 1, GLT8D1
+	204603_at	exonuclease 1, EXO1						-	218437_s_at	leucine zipper transcription factor-like 1, LZTFL1
+	203755_at	BUB1 budding uninhibited by benzimidazoles 1 homolog beta (yeast), BUB1B						-	201924_at	AF4/FMR2 family, member 1, AFF1
+	209642_at	BUB1 budding uninhibited by benzimidazoles 1 homolog (yeast), BUB1						-	203538_at	calcium modulating ligand, CAMLG
+	203554_x_at	pituitary tumor-transforming 1, PTTG1						-	205074_at	solute carrier family 22 (organic cation/carnitine transporter), member 5, SLC22A5
+	219588_s_at	non-SMC condensin II complex, subunit G2, NCAPG2						-	200810_s_at	cold inducible RNA binding protein, CIRBP
+	218726_at	Holliday junction recognition protein, HJURP						-	214151_s_at	cell cycle progression 1, CCPG1
+	218039_at	nucleolar and spindle associated protein 1, NUSAP1						-	212510_at	glycerol-3-phosphate dehydrogenase 1-like, GPD1L
+	206316_s_at	kinetochore associated 1, KNTC1						-	214164_x_at	carbonic anhydrase XII, CA12
+	203214_x_at	cell division cycle 2, G1 to S and G2 to M, CDC2						-	218211_s_at	melanophilin, MLPH
+	219650_at	excision repair cross-complementing rodent repair deficiency, ERCC6L						-	213063_at	zinc finger CCCH-type containing 14, ZC3H14
+	207828_s_at	centromere protein F, 350/400ka (mitosin), CENPF						-	209604_s_at	GATA binding protein 3, GATA3
+	208511_at	pituitary tumor-transforming 3, PTTG3
+	38158_at	extra spindle pole bodies homolog 1 (S. cerevisiae), ESPL1
+	202503_s_at	KIAA0101, KIAA0101
+	204126_s_at	CDC45 cell division cycle 45-like (S. cerevisiae), CDC45L
+	205046_at	centromere protein E, 312kDa, CENPE
+	202705_at	cyclin B2, CCNB2
+	219556_at	chromosome 16 open reading frame 59, C16orf59
+	222039_at	kinesin family member 18B, KIF18B
+	204170_s_at	CDC28 protein kinase regulatory subunit 2, CKS2
+	214710_s_at	cyclin B1, CCNB1
+	213226_at	cyclin A2, CCNA2
+	208808_s_at	high-mobility group box 2, HMGB2
+	221258_s_at	kinesin family member 18A, KIF18A
+	203046_s_at	timeless homolog (Drosophila), TIMELESS
+	208079_s_at	aurora kinase A, AURKA
+	209464_at	aurora kinase B, AURKB
+	204887_s_at	polo-like kinase 4 (Drosophila), PLK4
+	202589_at	thymidylate synthetase, TYMS
+	213008_at	Fanconi anemia, complementation group I, FANCI
+	204817_at	extra spindle pole bodies homolog 1 (S. cerevisiae), ESPL1
+	221520_s_at	cell division cycle associated 8, CDCA8
+	205167_s_at	cell division cycle 25 homolog C (S. pombe), CDC25C
+	203362_s_at	MAD2 mitotic arrest deficient-like 1 (yeast), MAD2L1
+	204822_at	TTK protein kinase, TTK
+	204649_at	trophinin associated protein (tastin), TROAP
+	204886_at	polo-like kinase 4 (Drosophila), PLK4
+	205339_at	SCL/TAL1 interrupting locus, STIL
+	218883_s_at	MLF1 interacting protein, MLF1IP
+	204962_s_at	centromere protein A, CENPA
+	208795_s_at	minichromosome maintenance complex component 7, MCM7
+	209891_at	SPC25, NDC80 kinetochore complex component, homolog (S. cerevisiae), SPC25
+	218308_at	transforming, acidic coiled-coil containing protein 3, TACC3
+	201896_s_at	proline/serine-rich coiled-coil 1, PSRC1
+	210821_x_at	centromere protein A, CENPA
+	203432_at	thymopoietin, TMPO
+	219000_s_at	defective in sister chromatid cohesion 1 homolog (S. cerevisiae), DSCC1
+	219990_at	E2F transcription factor 8, E2F8
+	212020_s_at	antigen identified by monoclonal antibody Ki-67, MKI67
+	205733_at	Bloom syndrome, BLM
+	205024_s_at	RAD51 homolog (RecA homolog, E. coli) (S. cerevisiae), RAD51
+	211762_s_at	karyopherin alpha 2 (RAG cohort 1, importin alpha 1), LOC728860
+	201930_at	minichromosome maintenance complex component 6, MCM6
+	221591_s_at	family with sequence similarity 64, member A, FAM64A
+	201202_at	proliferating cell nuclear antigen, PCNA
-	205116_at	laminin, alpha 2 (merosin, congenital muscular dystrophy), LAMA2
-	214927_at	integrin, beta-like 1 (with EGF-like repeat domains), ITGBL1
-	214761_at	zinc finger protein 423, ZNF423
-	216264_s_at	laminin, beta 2 (laminin S), LAMB2
-	218418_s_at	KN motif and ankyrin repeat domains 2, KANK2
-	202177_at	growth arrest-specific 6 /// similar to growth arrest-specific 6, GAS6 /// LOC100133684
-	219304_s_at	platelet derived growth factor D, PDGFD
-	202994_s_at	fibulin 1, FBLN1
-	218483_s_at	chromosome 11 open reading frame 60, C11orf60
-	209550_at	necdin homolog (mouse), NDN
-	208451_s_at	complement component 4A (Rodgers blood group), C4B
-	212494_at	tensin like C1 domain containing phosphatase (tensin 2), TENC1
-	213519_s_at	laminin, alpha 2 (merosin, congenital muscular dystrophy), LAMA2
-	212695_at	cryptochrome 2 (photolyase-like), CRY2
-	200811_at	cold inducible RNA binding protein, CIRBP
-	219993_at	SRY (sex determining region Y)-box 17, SOX17
-	212869_x_at	tumor protein, translationally-controlled 1, TPT1
-	214428_x_at	complement component 4A (Rodgers blood group), C4B
-	201591_s_at	nischarin, NISCH
-	206580_s_at	EGF-containing fibulin-like extracellular matrix protein 2, EFEMP2
-	206481_s_at	LIM domain binding 2, LDB2
-	214724_at	DIX domain containing 1, DIXDC1
-	201185_at	HtrA serine peptidase 1, HTRA1
-	209335_at	decorin, DCN
-	216520_s_at	tumor protein, translationally-controlled 1, TPT1
-	211896_s_at	decorin, DCN
-	213675_at	CDNA FLJ25106 fis, clone CBR01467, ---
-	219213_at	junctional adhesion molecule 2, JAM2
-	209687_at	chemokine (C-X-C motif) ligand 12 (stromal cell-derived factor 1), CXCL12
-	216840_s_at	laminin, alpha 2 (merosin, congenital muscular dystrophy), LAMA2
-	217807_s_at	glioma tumor suppressor candidate region gene 2, GLTSCR2
-	219315_s_at	transmembrane protein 204, TMEM204
-	202192_s_at	growth arrest-specific 7, GAS7
-	201893_x_at	decorin, DCN
-	212419_at	chromosome 10 open reading frame 56, C10orf56
-	202808_at	chromosome 10 open reading frame 26, C10orf26
-	212423_at	chromosome 10 open reading frame 56, C10orf56
-	200795_at	SPARC-like 1 (mast9, hevin), SPARCL1
